# Supplementary material for: Deep‐Diffeomorphic Networks for Conditional Brain Templates
Source: Hum Brain Mapp. 2025 May 15;46(8):e70229. doi: 10.1002/hbm.70229 (PMC12079767; doi:10.1002/hbm.70229)
Supplement: Supplementary file 1 — Data S1. [file HBM-46-e70229-s002.zip]

Archive with 41 entries (41 files):
- hbm70229-sup-0001-Supinfo/figure_1.png
- hbm70229-sup-0001-Supinfo/figure_10.png
- hbm70229-sup-0001-Supinfo/figure_11a.png
- hbm70229-sup-0001-Supinfo/figure_11b.png
- hbm70229-sup-0001-Supinfo/figure_11c.png
- hbm70229-sup-0001-Supinfo/figure_11d.png
- hbm70229-sup-0001-Supinfo/figure_11e.png
- hbm70229-sup-0001-Supinfo/figure_12a.png
- hbm70229-sup-0001-Supinfo/figure_12b.png
- hbm70229-sup-0001-Supinfo/figure_12c.png
- hbm70229-sup-0001-Supinfo/figure_12d.png
- hbm70229-sup-0001-Supinfo/figure_12e.png
- hbm70229-sup-0001-Supinfo/figure_13.png
- hbm70229-sup-0001-Supinfo/figure_14.png
- hbm70229-sup-0001-Supinfo/figure_15a.png
- hbm70229-sup-0001-Supinfo/figure_15b.png
- hbm70229-sup-0001-Supinfo/figure_15c.png
- hbm70229-sup-0001-Supinfo/figure_15d.png
- hbm70229-sup-0001-Supinfo/figure_16.png
- hbm70229-sup-0001-Supinfo/figure_17.png
- hbm70229-sup-0001-Supinfo/figure_2a.png
- hbm70229-sup-0001-Supinfo/figure_2b.png
- hbm70229-sup-0001-Supinfo/figure_2c.png
- hbm70229-sup-0001-Supinfo/figure_2d.png
- hbm70229-sup-0001-Supinfo/figure_3.png
- hbm70229-sup-0001-Supinfo/figure_4.png
- hbm70229-sup-0001-Supinfo/figure_5a.png
- hbm70229-sup-0001-Supinfo/figure_5b.png
- hbm70229-sup-0001-Supinfo/figure_5c.png
- hbm70229-sup-0001-Supinfo/figure_5d.png
- hbm70229-sup-0001-Supinfo/figure_6a.png
- hbm70229-sup-0001-Supinfo/figure_6b.png
- hbm70229-sup-0001-Supinfo/figure_7.png
- hbm70229-sup-0001-Supinfo/figure_8a.png
- hbm70229-sup-0001-Supinfo/figure_8b.png
- hbm70229-sup-0001-Supinfo/figure_8c.png
- hbm70229-sup-0001-Supinfo/figure_8d.png
- hbm70229-sup-0001-Supinfo/figure_9a.png
- hbm70229-sup-0001-Supinfo/figure_9b.png
- hbm70229-sup-0001-Supinfo/LTJournalArticle.cls
- hbm70229-sup-0001-Supinfo/supplementary_matierials.tex
