# Supplementary material for: Deep‐Diffeomorphic Networks for Conditional Brain Templates
Source: Hum Brain Mapp. 2025 May 15;46(8):e70229. doi: 10.1002/hbm.70229 (PMC12079767; doi:10.1002/hbm.70229)
Supplement: Supplementary file 1 — Data S1. [file HBM-46-e70229-s002.zip › hbm70229-sup-0001-Supinfo/LTJournalArticle.cls]

%%%%%%%%%%%%%%%%%%%%%%%%%%%%%%%%%%%%%%%%%
% LaTeX Templates Journal Article
% LaTeX Class
% Version 2.0 (February 7, 2023)
%
% This class originates from:
% https://www.LaTeXTemplates.com
%
% Author:
% Vel (vel@latextemplates.com)
%
% License:
% CC BY-NC-SA 4.0 (https://creativecommons.org/licenses/by-nc-sa/4.0/)
%
%%%%%%%%%%%%%%%%%%%%%%%%%%%%%%%%%%%%%%%%%

%----------------------------------------------------------------------------------------
%	CLASS CONFIGURATION
%----------------------------------------------------------------------------------------

\NeedsTeXFormat{LaTeX2e}
\ProvidesClass{LTJournalArticle}[2023/02/07 LaTeX Templates Journal Article Class v2.0]

\usepackage{etoolbox} % Required for conditional logic and easily changing commands

\newtoggle{unnumberedsections} % Create toggle for a class option
\settoggle{unnumberedsections}{false} % Default value for the class option
\DeclareOption{unnumberedsections}{\settoggle{unnumberedsections}{true}} % Set the class option toggle if the class option was used in the template

\DeclareOption*{\PassOptionsToClass{\CurrentOption}{article}} % Pass through any extra options specified to the base class
\ProcessOptions\relax % Process class options

\LoadClass[twocolumn]{article} % Load the base class

%----------------------------------------------------------------------------------------
%	REQUIRED PACKAGES AND MISC CONFIGURATIONS
%----------------------------------------------------------------------------------------

\usepackage{graphicx} % Required for including images
\graphicspath{{Figures/}{./}} % Specifies where to look for included images (trailing slash required)

\usepackage[bottom, hang]{footmisc} % Force footnotes to the bottom of the page and to the left margin
\setlength{\footnotemargin}{6pt} % Horizontal space between the footnote marker and text

%----------------------------------------------------------------------------------------
%	MARGINS
%----------------------------------------------------------------------------------------

\usepackage[
	top=2.5cm, % Top margin
	bottom=2.5cm, % Bottom margin
	left=2cm, % Left margin
	right=2cm, % Right margin
	footskip=1cm, % Space from the bottom margin to the baseline of the footer
	headsep=0.75cm, % Space from the top margin to the baseline of the header
	columnsep=20pt, % Space between text columns (in twocolumn mode)
	%showframe % Uncomment to show frames around the margins for debugging purposes
]{geometry}

%----------------------------------------------------------------------------------------
%	FONTS
%----------------------------------------------------------------------------------------

\usepackage[utf8]{inputenc} % Required for inputting international characters
\usepackage[T1]{fontenc} % Output font encoding for international characters

\usepackage[sc]{mathpazo} % Use the Palatino font

\linespread{1.095} % Increase line spacing slightly

\usepackage{microtype} % Slightly tweak font spacing for aesthetics

%----------------------------------------------------------------------------------------
%	HEADERS AND FOOTERS
%----------------------------------------------------------------------------------------

\usepackage{fancyhdr} % Required for customizing headers and footers
\pagestyle{fancy} % Enable custom headers and footers

\renewcommand{\headrulewidth}{0pt} % Top horizontal rule thickness

\fancyhf{} % Clear default headers/footers

\fancyhead[RO]{\small\textit{\runninghead}} % Right-odd page header
\fancyhead[LE]{\small\textit{\runninghead}} % Left-even page header

\fancyfoot[RO]{\small\textbf{\thepage}} % Right-odd page footer
\fancyfoot[LO]{\footnotesize\footertext} % Left-odd page footer
\fancyfoot[LE]{\small\textbf{\thepage}} % Left-even page footer
\fancyfoot[RE]{\footnotesize\footertext} % Left-even page footer

%----------------------------------------------------------------------------------------
%	SECTIONS
%----------------------------------------------------------------------------------------

\usepackage{titlesec} % Required for modifying sections

\iftoggle{unnumberedsections}{ % Conditional logic for the unnumbered sections class options
	\setcounter{secnumdepth}{3} % Don't number sections at any level
}{
	\setcounter{secnumdepth}{3} % Number sections down to subsections
}

\titleformat
	{\section} % Section type being modified
	[block] % Section layout type, can be: hang, block, display, runin, leftmargin, rightmargin, drop, wrap, frame
	{\Large\bfseries}%\centering} % Text formatting of the whole section, i.e. label and title
	{\thesection} % Section label (e.g. number) and its formatting
	{0.5em} % Horizontal space between the section label and title
	{} % Code before the section title
	[] % Code after the section title

%------------------------------------------------

\titleformat
	{\subsection} % Section type being modified
	[block] % Section layout type, can be: hang, block, display, runin, leftmargin, rightmargin, drop, wrap, frame
	{\raggedright\large\bfseries} % Text formatting of the whole section, i.e. label and title
	{\thesubsection} % Section label (e.g. number) and its formatting
	{0.5em} % Horizontal space between the section label and title
	{} % Code before the section title
	[] % Code after the section title

%------------------------------------------------

\titleformat
	{\subsubsection} % Section type being modified
	[block] % [runin] % Section layout type, can be: hang, block, display, runin, leftmargin, rightmargin, drop, wrap, frame
	{\bfseries} % Text formatting of the whole section, i.e. label and title
	{\thesubsubsection} % Section label (e.g. number) and its formatting
	{0.5em}%{5pt} % Horizontal space between the section label and title
	{} % Code before the section title
	[] % Code after the section title

\titlespacing*{\subsubsection}{0pt}{0.5\baselineskip}{8pt} % Spacing around section titles, the order is: left, before and after

%----------------------------------------------------------------------------------------
%	TITLE SECTION CUSTOMIZATION
%----------------------------------------------------------------------------------------

\usepackage{titling} % Required for customizing the title section

\setlength{\droptitle}{-4\baselineskip} % Move the title up

\pretitle{\begin{center}\huge\bfseries} % Article title pre-formatting
\posttitle{\end{center}} % Article title post-formatting

\setlength{\thanksmarkwidth}{3pt} % Left margin for the first \thanks line
\setlength{\thanksmargin}{-3pt} % Left margin for the second and onwards \thanks line

\patchcmd{\maketitle}{plain}{empty}{}{} % Set the headers and footers style for the first page to empty

%----------------------------------------------------------------------------------------
%	ABSTRACT CUSTOMIZATION
%----------------------------------------------------------------------------------------

\usepackage{abstract} % Allows abstract customization

\renewcommand{\abstractnamefont}{\normalfont\bfseries\large\vspace{0.5\baselineskip}} % Set the "Abstract" text to bold
\renewcommand{\abstracttextfont}{\vspace{-0.5\baselineskip}\normalfont} % Set the abstract itself to small italic text

%----------------------------------------------------------------------------------------
%	BIBLIOGRAPHY
%----------------------------------------------------------------------------------------

\usepackage[
	backend=biber, % Use the biber backend for compiling the bibliography
	citestyle=numeric, % In-text citation style
	bibstyle=numeric, % Bibliography style
	sorting=none, % Order references in the order in which they are used in the document
]{biblatex}

%----------------------------------------------------------------------------------------
%	TABLES
%----------------------------------------------------------------------------------------

\usepackage{booktabs} % Required for better horizontal rules in tables

\usepackage{array} % Required for manipulating table columns

\newcolumntype{R}[1]{>{\raggedleft\arraybackslash}p{#1}} % Define a new right-aligned paragraph column type
\newcolumntype{L}[1]{>{\raggedright\arraybackslash}p{#1}} % Define a new left-aligned (no justification) paragraph column type
\newcolumntype{C}[1]{>{\centering\arraybackslash}p{#1}} % Define a new centered paragraph column type

%----------------------------------------------------------------------------------------
%	CAPTIONS
%----------------------------------------------------------------------------------------

\usepackage{caption} % Required for customizing captions

\captionsetup{skip=6pt} % Vertical whitespace between figures/tables and the caption (default is 10pt)
\captionsetup{labelfont={bf,small}, textfont={it,small}} % Define caption font style

%----------------------------------------------------------------------------------------
%	LISTS
%----------------------------------------------------------------------------------------

\usepackage{enumitem} % Required for list customization

\setlist{noitemsep} % Customize spacing around and inside lists

%----------------------------------------------------------------------------------------
%	LINKS
%----------------------------------------------------------------------------------------

\usepackage{hyperref} % Required for links

\hypersetup{
	colorlinks=true, % Whether to color the text of links
	urlcolor=black, % Color for \url and \href links
	linkcolor=black, % Color for \nameref links
	citecolor=black, % Color of reference citations
}

%----------------------------------------------------------------------------------------
%	CUSTOM COMMANDS
%----------------------------------------------------------------------------------------

\newcommand{\runninghead}[1]{\renewcommand{\runninghead}{#1}}

\newcommand{\footertext}[1]{\renewcommand{\footertext}{#1}}
