# Supplementary material for: Deep‐Diffeomorphic Networks for Conditional Brain Templates
Source: Hum Brain Mapp. 2025 May 15;46(8):e70229. doi: 10.1002/hbm.70229 (PMC12079767; doi:10.1002/hbm.70229)
Supplement: Supplementary file 1 — Data S1. [file HBM-46-e70229-s002.zip › hbm70229-sup-0001-Supinfo/supplementary_matierials.tex]

%%%%%%%%%%%%%%%%%%%%%%%%%%%%%%%%%%%%%%%%%
% Journal Article
% LaTeX Template
% Version 2.0 (February 7, 2023)
%
% This template originates from:
% https://www.LaTeXTemplates.com
%
% Author:
% Vel (vel@latextemplates.com)
%
% License:
% CC BY-NC-SA 4.0 (https://creativecommons.org/licenses/by-nc-sa/4.0/)
%
% NOTE: The bibliography needs to be compiled using the biber engine.
%
%%%%%%%%%%%%%%%%%%%%%%%%%%%%%%%%%%%%%%%%%

%----------------------------------------------------------------------------------------
%	PACKAGES AND OTHER DOCUMENT CONFIGURATIONS
%----------------------------------------------------------------------------------------

\documentclass[
	a4paper, % Paper size, use either a4paper or letterpaper
	10pt, % Default font size, can also use 11pt or 12pt, although this is not recommended
	unnumberedsections, % Comment to enable section numbering
	twoside, % Two side traditional mode where headers and footers change between odd and even pages, comment this option to make them fixed
]{LTJournalArticle}

\usepackage{amsmath}
\DeclareMathOperator{\E}{\mathbb{E}}

\usepackage{bm}

\usepackage{placeins}
\usepackage{float}

\usepackage{graphicx}
\usepackage{subcaption}

% \newcommand{\rev}[1]{\textcolor{red}{#1}}
\newcommand{\rev}[1]{#1}

\runninghead{Deep-diffeomorphic networks for conditional brain templates} % A shortened article title to appear in the running head, leave this command empty for no running head

\setcounter{page}{1} % The page number of the first page, set this to a higher number if the article is to be part of an issue or larger work

\begin{document}

\onecolumn
\section*{Deep-diffeomorphic networks for conditional brain templates: \\supplementary materials} % Unnumbered section
% Define custom numbering for subsections
\setcounter{subsection}{0}
\renewcommand\thesubsection{S\arabic{subsection}}
\subsection{Structural Similarity Index Measure (SSIM) derivation}
\label{sup:SSIM}

SSIM extracts and calculates comparisons for three key images features, namely: (i) luminance, $l(\cdot)$; (ii) contrast, $c(\cdot)$; and (iii) structure, $s(\cdot)$; combining the components to produce an overall similarity measure for images $\mathbf{x}$ and $\mathbf{y}$: $S(\mathbf{x}, \mathbf{y}) = f(l(\mathbf{x}, \mathbf{y}), c(\mathbf{x}, \mathbf{y}), s(\mathbf{x}, \mathbf{y}))$. 

The luminance comparison function, $l(\mathbf{x},\mathbf{y})$, for images $\mathbf{x}$ and $\mathbf{y}$, compares the mean pixel or voxel intensities, $\mu_{\mathbf{x}}$ and $\mu_{\mathbf{y}}$, for two images, as follows:

\begin{equation}
    l(\mathbf{x},\mathbf{y}) = \frac{2 \mu_{\mathbf{x}} \mu_{\mathbf{y}} + C1 }{\mu^2_{\mathbf{x}} + \mu^2_{\mathbf{y}} + C1}
    \label{SSIM:luminance}
\end{equation}

\noindent where $C1 = (K_1 L)^2$ is a constant term for numerical stability, $L$ is the pixel or voxel dynamic range and $K_1 << 1$ is a small constant. 

The contrast comparison function, $c(\mathbf{x}, \mathbf{y})$, takes a similar form to $l(\cdot)$, comparing the standard deviation of the intensity values taken across all voxels within an image, $\sigma_{\mathbf{x}}$ and $\sigma_{\mathbf{y}}$, for two images, as follows:

\begin{equation}
    c(\mathbf{x},\mathbf{y}) = \frac{2 \sigma_{\mathbf{x}} \sigma_{\mathbf{y}} + C2}{\sigma^2_{\mathbf{x}} + \sigma^2_{\mathbf{y}} + C2}
    \label{SSIM:comparison}
\end{equation}

\noindent where $C2$ is similarly calculated to $C1$ for $K_2 << 1$. 

To perform a structural comparison between images $\mathbf{x}$ and $\mathbf{y}$, luminance is subtracted from the images and they are normalised by variance (i.e., $(\mathbf{x} - \mu_{\mathbf{x}}) / \sigma_{\mathbf{x}}$ and $(\mathbf{y} - \mu_{\mathbf{y}}) / \sigma_{\mathbf{y}}$), with the correlation between these an effective measure to quantify structural similarity, as given by:

\begin{equation}
    s(\mathbf{x}, \mathbf{y}) = \frac{\sigma_{\mathbf{xy}} + C3}{\sigma_{\mathbf{x}}\sigma_{\mathbf{y}} + C3}
    % c(\mathbf{x},\mathbf{y}) = \frac{2 \sigma_{\mathbf{x}} \sigma_{\mathbf{y}} + C2}{\sigma^2_{\mathbf{x}} + \sigma^2_{\mathbf{y}} + C2}
    \label{SSIM:structure}
\end{equation}

\noindent where $\sigma_{\mathbf{xy}}$ represents the covariance of the intensity values taken across all voxels in images $\mathbf{x}$ and $\mathbf{y}$. Each of the three components is then weighted to give an overall measure of SSIM:

\begin{equation}
    S(\mathbf{x}, \mathbf{y}) = [l(\mathbf{x}, \mathbf{y})]^{\alpha} \cdot [c(\mathbf{x}, \mathbf{y})]^{\beta} \cdot [s(\mathbf{x}, \mathbf{y})]^{\gamma}
    % c(\mathbf{x},\mathbf{y}) = \frac{2 \sigma_{\mathbf{x}} \sigma_{\mathbf{y}} + C2}{\sigma^2_{\mathbf{x}} + \sigma^2_{\mathbf{y}} + C2}
    \label{SSIM}
\end{equation}

\noindent where $\alpha, \beta, \gamma > 0$ adjust the importance of each component. Typically, each of these exponents is set equal to 1; which we have adopted for the purposes of our analysis.


\FloatBarrier  % Ensures that all previous floats are inserted before this point
% Forces a new page
\clearpage  

\subsection{Distributions of Jacobian determinants for models estimated using reduced data sample-sizes or corrupted data}
\label{sup:jac_det_perturb}
\begin{figure*}[h] % Two column figure (notice the starred environment)
	\includegraphics[width=\linewidth]{figure_1.png}
	\caption{Distributions of Jacobian determinants for our method trained on perturbed training datasets for deformation fields from unconditional to conditional templates, and conditional templates to predicted participant scans: (i) using 25\% of the training dataset, randomly sampled; (ii) using 50\% of the training dataset, randomly sampled; (iii) adding random Gaussian noise to normalised training dataset scans (i.e., normalised by the value of the 99.9\textsuperscript{th} percentile and clipped to a maximum intensity value of 1.1) with a standard deviation of 0.03; and (iv) randomly adjusting the contrast of training scans by raising each scan's voxels to $\gamma$, where $\gamma = e^{\beta}$, $\beta \sim \mathcal{U}(-a, a)$, and $a$ is set to 0.3.}
	\label{fig:jac_det_perturb}
\end{figure*}


\FloatBarrier  % Ensures that all previous floats are inserted before this point
% Forces a new page
\clearpage

\subsection{Structural similarity: SSIM and RMSD for models estimated using reduced data sample-sizes or corrupted data}

\begin{figure}[ht]
    \centering
    \begin{subfigure}{0.49\textwidth}
        \centering
        \includegraphics[width=\linewidth]{figure_2a.png}
        \caption{SSIM: reduced training data}
        \label{fig:SSIM_reduced_data}
    \end{subfigure}
    \hfill
    \begin{subfigure}{0.49\textwidth}
        \centering
        \includegraphics[width=\linewidth]{figure_2b.png}
        \caption{SSIM: corrupted training data}
        \label{fig:SSIM_corrupted_data}
    \end{subfigure}
    \hfill
    \vspace{1em}
    \begin{subfigure}{0.49\textwidth}
        \centering
        \includegraphics[width=\linewidth]{figure_2c.png}
        \caption{RMSD: reduced training data}
        \label{fig:RMSD_reduced_data}
    \end{subfigure}
    \hfill
    \begin{subfigure}{0.49\textwidth}
        \centering
        \includegraphics[width=\linewidth]{figure_2d.png}
        \caption{RMSD: corrupted training data}
        \label{fig:RMSD_corrupted}
    \end{subfigure}
    \vspace{1em}
    \caption{\textbf{(Top)} Structural Similarity Index Measure (SSIM), and \textbf{(Bottom)} root mean squared difference (RMSD) between estimated conditional templates separated by 5 years, on both a pre- (original) and post-registration basis. Our method is trained on: \textbf{(a, c)} 25\% and 50\% of the full training dataset (as described in section 2.3), and \textbf{(b, d)} training data that is corrupted with random Gaussian noise or random contrast adjustments. For the registered images, each lower-age conditional template has been registered to the next higher age conditional template, with the registered image and the higher age conditional template used to calculate SSIM and RMSD on a post-registration basis.}
    \label{fig:SSIM_red_corr_data}
\end{figure}


\FloatBarrier  % Ensures that all previous floats are inserted before this point
% Forces a new page
\clearpage  

\subsection{Volumetric measurements for models estimated using reduced data sample-sizes or corrupted data}
\label{sup:vol_train_pert}
\begin{figure*}[h] % Two column figure (notice the starred environment)
	\includegraphics[width=\linewidth]{figure_3.png}
	\caption{Volumetric measurements for various ROIs where the training set has been perturbed: \rev{cortical} grey-matter, white-matter, lateral ventricles and hippocampus. We have perturbed the training set in various ways: (i) randomly sampling 25\% of the training dataset; (ii) randomly sampling 50\% of the training dataset; (iii) adding random Gaussian noise to normalised training dataset scans (i.e., normalised by the value of the 99.9\textsuperscript{th} percentile and clipped to a maximum intensity value of 1.1) with a standard deviation of 0.03; and (iv) randomly adjusting the contrast of training scans by raising each scan's voxels to $\gamma$, where $\gamma = e^{\beta}$, $\beta \sim \mathcal{U}(-a, a)$, and $a$ is set to 0.3. Volumes are presented on a normalised basis, where volumes are normalised by the mean of all volumes across the range of conditional parameters, independently for each ROI and method. In addition, a 95\% confidence interval is also presented for the empirical estimates made from training data within 2-year age bins.}
	\label{fig:norm_vol_pert}
\end{figure*}


\FloatBarrier  % Ensures that all previous floats are inserted before this point
% Forces a new page
\clearpage

\rev{\subsection{Distributions of Jacobian determinants for models estimated using two covariates (age and sex)}}

\label{sup:jac_det_2cov}
\begin{figure*}[h] % Two column figure (notice the starred environment)
	\includegraphics[width=\linewidth]{figure_4.png}
	\caption{\rev{Distributions of Jacobian determinants for models trained on the full training dataset with two covariates (age and sex) used to generate conditional templates, for: (i) our method for deformation fields from unconditional to conditional templates, and (ii) conditional templates to predicted participant scans; (iii) deformations from unconditional to conditional templates for the method of Yu \textit{et al.}; (iv) deformations from conditional templates to predicted participant scans for the method of Dalca \textit{et al.}; (v) and deformations from conditional templates to predicted participant scans for the method of Dey \textit{et. al.}}}
	\label{fig:jac_det_dists_2cov}
\end{figure*}


\FloatBarrier  % Ensures that all previous floats are inserted before this point
% Forces a new page
\clearpage

\rev{\subsection{Structural similarity: SSIM and RMSD for models estimated using two covariates (age and sex)}}

\begin{figure}[ht]
    \centering
    \begin{subfigure}{0.49\textwidth}
        \centering
        \includegraphics[width=\linewidth]{figure_5a.png}
        \caption{\rev{SSIM: 2 covariate model, female}}
        \label{fig:SSIM_2cov_female}
    \end{subfigure}
    \hfill
    \begin{subfigure}{0.49\textwidth}
        \centering
        \includegraphics[width=\linewidth]{figure_5b.png}
        \caption{\rev{SSIM: 2 covariate model, male}}
        \label{fig:SSIM_2cov_male}
    \end{subfigure}
    \hfill
    \vspace{1em}
    \begin{subfigure}{0.49\textwidth}
        \centering
        \includegraphics[width=\linewidth]{figure_5c.png}
        \caption{\rev{RMSD: 2 covariate model, female}}
        \label{fig:RMSD_2cov_female}
    \end{subfigure}
    \hfill
    \begin{subfigure}{0.49\textwidth}
        \centering
        \includegraphics[width=\linewidth]{figure_5d.png}
        \caption{\rev{RMSD: 2 covariate model, male}}
        \label{fig:RMSD_2cov_male}
    \end{subfigure}
    \vspace{1em}
    \caption{\rev{\textbf{(Top)} Structural Similarity Index Measure (SSIM), and \textbf{(Bottom)} root mean squared difference (RMSD) between estimated conditional templates separated by 5 years, on both a pre- (original) and post-registration basis. Our method and the methods of Dalca \textit{et. al.} and Dey \textit{et. al.} are trained on the full training dataset with two covariates (age and sex) used to generate conditional templates. For the registered images, each lower-age conditional template has been registered to the next higher age conditional template, with the registered image and the higher age conditional template used to calculate SSIM and RMSD on a post-registration basis.}}
    \label{fig:SSIM_2cov_female_male}
\end{figure}


\FloatBarrier  % Ensures that all previous floats are inserted before this point
% Forces a new page
\clearpage

\rev{\subsection{Volumetric measurements for models estimated using two covariates (age and sex)}}

\begin{figure}[ht]
    \centering
    \begin{subfigure}{\textwidth}
        \centering
        \includegraphics[width=\linewidth]{figure_6a.png}
        \caption{\rev{Normalised volume: 2 covariate model, female}}
        \label{fig:norm_vol_2cov_female}
    \end{subfigure}
    \hfill
    \vspace{1em}
    \begin{subfigure}{\textwidth}
        \centering
        \includegraphics[width=\linewidth]{figure_6b.png}
        \caption{\rev{Normalised volume: 2 covariate model, male}}
        \label{fig:norm_vol_2cov_male}
    \end{subfigure}
    \vspace{1mm}
    \caption{\rev{Volumetric measurements for various ROIs: cortical grey-matter, white-matter, lateral ventricles and hippocampus. Each method was trained on the full training dataset with two covariates (age and sex) used to generate conditional templates. Volumes are presented on a normalised basis, where volumes are normalised by the mean of all volumes across the range of conditional parameters, independently for each ROI and method. In addition, a 95\% confidence interval is also presented for the empirical estimates made from training data (female) within 2-year age bins.}}
    \label{fig:norm_vol_2cov_female_male}
\end{figure}


\FloatBarrier  % Ensures that all previous floats are inserted before this point
% Forces a new page
\clearpage

\subsection{Distributions of Jacobian determinants for models estimated using female- and male-only data}
\label{sup:jac_det_female}
\begin{figure*}[h] % Two column figure (notice the starred environment)
	\includegraphics[width=\linewidth]{figure_7.png}
	\caption{Distributions of Jacobian determinants for models trained on a female- and male-only dataset for: (i) our method for deformation fields from unconditional to conditional templates, and (ii) conditional templates to predicted participant scans; (iii) deformations from unconditional to conditional templates for the method of Yu \textit{et al.}; (iv) deformations from conditional templates to predicted participant scans for the method of Dalca \textit{et al.}; (v) and deformations from conditional templates to predicted participant scans for the method of Dey \textit{et. al.}}
	\label{fig:jac_det_dists_female}
\end{figure*}


\FloatBarrier  % Ensures that all previous floats are inserted before this point
% Forces a new page
\clearpage

\subsection{Structural similarity: SSIM and RMSD for models estimated on female- and male-only data}

\begin{figure}[ht]
    \centering
    \begin{subfigure}{0.49\textwidth}
        \centering
        \includegraphics[width=\linewidth]{figure_8a.png}
        \caption{SSIM: female data}
        \label{fig:SSIM_female}
    \end{subfigure}
    \hfill
    \begin{subfigure}{0.49\textwidth}
        \centering
        \includegraphics[width=\linewidth]{figure_8b.png}
        \caption{SSIM: male data}
        \label{fig:SSIM_male}
    \end{subfigure}
    \hfill
    \vspace{1em}
    \begin{subfigure}{0.49\textwidth}
        \centering
        \includegraphics[width=\linewidth]{figure_8c.png}
        \caption{RMSD: female data}
        \label{fig:RMSD_female}
    \end{subfigure}
    \hfill
    \begin{subfigure}{0.49\textwidth}
        \centering
        \includegraphics[width=\linewidth]{figure_8d.png}
        \caption{RMSD: male data}
        \label{fig:RMSD_male}
    \end{subfigure}
    \vspace{1em}
    \caption{\textbf{(Top)} Structural Similarity Index Measure (SSIM), and \textbf{(Bottom)} root mean squared difference (RMSD) between estimated conditional templates separated by 5 years, on both a pre- (original) and post-registration basis. Our method and the methods of Dalca \textit{et. al.} and Dey \textit{et. al.} are trained on: \textbf{(a, c)} a female-only partition of the training dataset (as described in section 2.3), and \textbf{(b, d)} the corresponding male-only partition. For the registered images, each lower-age conditional template has been registered to the next higher age conditional template, with the registered image and the higher age conditional template used to calculate SSIM and RMSD on a post-registration basis.}
    \label{fig:SSIM_female_male}
\end{figure}


\FloatBarrier  % Ensures that all previous floats are inserted before this point
% Forces a new page
\clearpage

\subsection{Volumetric measurements for models estimated using female- and male-only data}

\begin{figure}[ht]
    \centering
    \begin{subfigure}{\textwidth}
        \centering
        \includegraphics[width=\linewidth]{figure_9a.png}
        \caption{Normalised volume: female data}
        \label{fig:norm_vol_female}
    \end{subfigure}
    \hfill
    \vspace{1em}
    \begin{subfigure}{\textwidth}
        \centering
        \includegraphics[width=\linewidth]{figure_9b.png}
        \caption{Normalised volume: male data}
        \label{fig:norm_vol_male}
    \end{subfigure}
    \vspace{1mm}
    \caption{Volumetric measurements for various ROIs: \rev{cortical} grey-matter, white-matter, lateral ventricles and hippocampus. Each method was trained on: \textbf{(a)} a female-only partition of the training dataset (as described in section 2.1), and \textbf{(b)} the corresponding male-only partition. Volumes are presented on a normalised basis, where volumes are normalised by the mean of all volumes across the range of conditional parameters, independently for each ROI and method. In addition, a 95\% confidence interval is also presented for the empirical estimates made from training data (female) within 2-year age bins.}
    \label{fig:norm_vol_female_male}
\end{figure}


\FloatBarrier  % Ensures that all previous floats are inserted before this point
% Forces a new page
\clearpage

\subsection{Distributions of Jacobian determinants for models estimated with loss function components iteratively set to zero}
\label{sup:jac_det_sensitivity}
\begin{figure*}[h] % Two column figure (notice the starred environment)
	\includegraphics[width=\linewidth]{figure_10.png}
	\caption{Distributions of Jacobian determinants for our method when loss function components, $\gamma_2$--$\gamma_6$ are iteratively set to zero: (i) $\gamma_2 = 0$, (ii) $\gamma_3 = 0$, (iii) $\gamma_4 = 0$, (iv) $\gamma_5 = 0$, and (v) $\gamma_6 = 0$.}
	\label{fig:jac_det_sensitivity}
\end{figure*}


\FloatBarrier  % Ensures that all previous floats are inserted before this point
% Forces a new page
\clearpage

\subsection{Structural similarity: SSIM and RMSD for models estimated with loss function components iteratively set to zero}

\begin{figure}[ht]
    \centering
    \begin{subfigure}{0.42\textwidth}
        \centering
        \includegraphics[width=\linewidth]{figure_11a.png}
        \caption{SSIM: $\gamma_2 = 0$}
        \label{fig:SSIM_ab_2}
    \end{subfigure}
    \hfill
    \begin{subfigure}{0.42\textwidth}
        \centering
        \includegraphics[width=\linewidth]{figure_11b.png}
        \caption{SSIM: $\gamma_3 = 0$}
        \label{fig:SSIM_ab_3}
    \end{subfigure}
    \hfill
    \vspace{1em}
    \begin{subfigure}{0.42\textwidth}
        \centering
        \includegraphics[width=\linewidth]{figure_11c.png}
        \caption{SSIM: $\gamma_4 = 0$}
        \label{fig:SSIM_ab_4}
    \end{subfigure}
    \hfill
    \begin{subfigure}{0.42\textwidth}
        \centering
        \includegraphics[width=\linewidth]{figure_11d.png}
        \caption{SSIM: $\gamma_5 = 0$}
        \label{fig:SSIM_ab_5}
    \end{subfigure}
    \hfill
    \vspace{1em}
    \begin{subfigure}{0.42\textwidth}
        \centering
        \includegraphics[width=\linewidth]{figure_11e.png}
        \caption{SSIM: $\gamma_6 = 0$}
        \label{fig:SSIM_ab_1}
    \end{subfigure}
    \vspace{1em}
    \caption{Structural Similarity Index Measure (SSIM) between estimated conditional templates separated by 5 years, on both a pre- (original) and post-registration basis, where: $\gamma_2$--$\gamma_6$ are iteratively set to zero. For comparative purposes, we have provided SSIM calculations for our method where the full loss function is used. For the registered images, each lower-age conditional template has been registered to the next higher age conditional template, with the registered image and the higher age conditional template used to calculate SSIM on a post-registration basis.}
    \label{fig:SSIM_sensitivity}
\end{figure}

\begin{figure}[ht]
    \centering
    \begin{subfigure}{0.42\textwidth}
        \centering
        \includegraphics[width=\linewidth]{figure_12a.png}
        \caption{RMSD: $\gamma_2 = 0$}
        \label{fig:RMSD_ab_2}
    \end{subfigure}
    \hfill
    \begin{subfigure}{0.42\textwidth}
        \centering
        \includegraphics[width=\linewidth]{figure_12b.png}
        \caption{RMSD: $\gamma_3 = 0$}
        \label{fig:RMSD_ab_3}
    \end{subfigure}
    \hfill
    \vspace{1em}
    \begin{subfigure}{0.42\textwidth}
        \centering
        \includegraphics[width=\linewidth]{figure_12c.png}
        \caption{RMSD: $\gamma_4 = 0$}
        \label{fig:RMSD_ab_4}
    \end{subfigure}
    \hfill
    \begin{subfigure}{0.42\textwidth}
        \centering
        \includegraphics[width=\linewidth]{figure_12d.png}
        \caption{RMSD: $\gamma_5 = 0$}
        \label{fig:RMSD_ab_5}
    \end{subfigure}
    \hfill
    \vspace{1em}
    \begin{subfigure}{0.42\textwidth}
        \centering
        \includegraphics[width=\linewidth]{figure_12e.png}
        \caption{RMSD: $\gamma_6 = 0$}
        \label{fig:RMSD_ab_1}
    \end{subfigure}
    \vspace{1em}
    \caption{Root mean squared difference (RMSD) between estimated conditional templates separated by 5 years, on both a pre- (original) and post-registration basis, where: $\gamma_2$--$\gamma_6$ are iteratively set to zero. For comparative purposes, we have provided RMSD calculations for our method where the full loss function is used. For the registered images, each lower-age conditional template has been registered to the next higher age conditional template, with the registered image and the higher age conditional template used to calculate RMSD on a post-registration basis.}
    \label{fig:RMSD_sensitivity}
\end{figure}


\FloatBarrier  % Ensures that all previous floats are inserted before this point
% Forces a new page
\clearpage

\subsection{Volumetric measurements for models estimated with loss function components iteratively set to zero}
\label{sup:vol_sensitivity}
\begin{figure*}[h] % Two column figure (notice the starred environment)
	\includegraphics[width=\linewidth]{figure_13.png}
	\caption{Volumetric measurements for various ROIs where the training set has been perturbed: \rev{cortical} grey-matter, white-matter, lateral ventricles and hippocampus. We have perturbed the training set in various ways: (i) randomly sampling 25\% of the training dataset; (ii) randomly sampling 50\% of the training dataset; (iii) adding random Gaussian noise to normalised training dataset scans (i.e., normalised by the value of the 99.9\textsuperscript{th} percentile and clipped to a maximum intensity value of 1.1) with a standard deviation of 0.03; and (iv) randomly adjusting the contrast of training scans by raising each scan's voxels to $\gamma$, where $\gamma = e^{\beta}$, $\beta \sim \mathcal{U}(-a, a)$, and $a$ is set to 0.3. Volumes are presented on a normalised basis, where volumes are normalised by the mean of all volumes across the range of conditional parameters, independently for each ROI and method. In addition, a 95\% confidence interval is also presented for the empirical estimates made from training data within 2-year age bins.}
	\label{fig:norm_vol_sensitivity}
\end{figure*}


\FloatBarrier  % Ensures that all previous floats are inserted before this point
% Forces a new page
\clearpage

\subsection{Spatial distributions of topological inconsistencies and structural similarity}

\begin{figure}[h] % Two column figure (notice the starred environment)
    \includegraphics[width=1.0\linewidth]{figure_14.png}
    \caption{Spatial map of negative/zero Jacobian determinants produced by the methods of Dalca \textit{et. al.} (red), Yu \textit{et. al.} (blue) and Dey \textit{et. al.} (yellow) on the test dataset. This map is presented as a lightbox view where there are negative Jacobian determinants.}
    \label{fig:neg_jac_dets_dalca}
\end{figure}

\begin{figure}
    \centering
    \begin{subfigure}{0.8\textwidth}
        \centering
        \includegraphics[width=\linewidth]{figure_15a.png}
        \caption{Ours}
        \label{fig:spatial_abs_diff_ours}
    \end{subfigure}
    \begin{subfigure}{0.8\textwidth}
        \centering
        \includegraphics[width=\linewidth]{figure_15b.png}
        \caption{Dalca \textit{et. al.}}
        \label{fig:spatial_abs_diff_dalca}
    \end{subfigure}
    \begin{subfigure}{0.8\textwidth}
        \centering
        \includegraphics[width=\linewidth]{figure_15c.png}
        \caption{Dey \textit{et. al.}}
        \centering
        \includegraphics[width=0.25\linewidth]{figure_15d.png}
        \label{fig:spatial_abs_diff_dey}
    \end{subfigure}
    \vspace{1mm}
    \caption{Example spatial maps of the absolute difference between a 56-year-old conditional template and a 61-year-old conditional template (after registration of the former to the latter) for our method and the methods of Dalca \textit{et. al.} and Dey \textit{et. al.}. This absolute difference is shown by the colourbar presented below the maps, with range: (0, 0.25].}
    \label{fig:spatial_abs_diff}
\end{figure}     

\FloatBarrier  % Ensures that all previous floats are inserted before this point
% Forces a new page
\clearpage

\subsection{Conditional template vs unconditional template registration performance}

\begin{figure}[h] % Two column figure (notice the starred environment)
	\centering
    \includegraphics[width=1.0\linewidth]{figure_16.png}
	\caption{Distributions of differences between root mean squared error (RMSE), normalised cross-correlation (NCC), and mutual information (MI) for conditional versus unconditional templates after registration to subject scans. Each difference value is calculated as the relevant metric value from a conditional template registered to a subject scan minus the metric value from the unconditional template registered to that same subject scan; i.e., we display the histograms of conditional less unconditional registration results.}
	\label{fig:reg_perform}
\end{figure}


\FloatBarrier  % Ensures that all previous floats are inserted before this point
% Forces a new page
\clearpage

\rev{\subsection{Participant scan alignment to conditional templates}}

\begin{figure}[h] % Two column figure (notice the starred environment)
	\centering
    \includegraphics[width=1.0\linewidth]{figure_17.png}
	\caption{\rev{Individual participant alignment to conditional templates across methods. We have non-linearly registered each participant scan in the test dataset to conditional templates (produced for the age of the participant at scan date using our method, as well as the methods of Dalca \textit{et al.} and Dey \textit{et al.}) using the SyN algorithm. RMSE, NCC and MI are calculated between each registered participant scan and its corresponding conditional template.}}
	\label{fig:alignment}
\end{figure}

\end{document}
